# Supplementary material for: Clinicopathological and prognostic significance of programmed death ligand-1 expression in breast cancer: a meta-analysis
Source: BMC Cancer. 2017 Oct 17;17:690. doi: 10.1186/s12885-017-3670-1 (PMC5645886; doi:10.1186/s12885-017-3670-1)
Supplement: Additional file 1: — The primary characteristics of the included studies. The primary characteristics of the included studies. (XLSX 22 kb) [file 12885_2017_3670_MOESM1_ESM.xlsx]

## Sheet: Sheet 1
	Author	Title	Journal	volume	number	page	Country	Study method	Case number	Period	IHC method	IHC antibody	Positive threshold	Positive cell (tumor/ immune)	Age	tumor size (2cm ≤)	tumor size (>2cm)	HG1	HG2	HG3	LN (-)	LN (+)	ER (+)	ER (-)	PR (+)	PR (-)	HER-2 (+)	HER-2 (-)	KI-67≤14	KI-67>14	luminal A	luminal B	HER-2	TNBC	tumor size (2cm ≤) and PD-L1+	tumor size (>2cm) and PD-L1+	HG1 and PD-L1+	HG2 and PD-L1+	HG3 and PD-L1+	LN (-) and PD-L1+	LN (+) and PD-L1+	ER (+) and PD-L1+	ER (-) and PD-L1+	PR (+) and PD-L1+	PR (-) and PD-L1+	HER-2 (+) and PD-L1+	HER-2 (-) and PD-L1+	KI-67≤14 and PD-L1+	KI-67>14 and PD-L1+
PD-L1	Tao Qin1,*,Yin-duo Zeng1,2,*, Ge Qin1,*, Fei Xu1,*, Jia-bin Lu1, Wen-feng Fang1, Cong Xue1, Jian-hua Zhan1, Xin-ke Zhang1, Qiu-fan Zheng1, Rou-jun Peng1, Zhong-yu Yuan1, Li Zhang1 and Shu-sen Wang1	High PD-L1 expression was associated with poor prognosis in 870 Chinese patients with breast cancer	Oncotarget	6	32	33972-33981	China	cross-section study	870	2000-2012	Ventana Discovery XT	rabbit primary antibody that reacts to PD-L1 (Cell Signaling Technology, Beverly, MA)	0.05	tumor	median 47 (21-84)	282	57	37	338	495	427	443	630	240	617	253	18	852	123	440	321	314	13	222	44	19	5	59	125	93	96	60	129	62	127	5	184	37	91
PD-L1	Mauricio Z. Baptista MD, PhDa, Luis Otavio Sarian MD, PhDa,⁎, Sophie F.M. Derchain MD, PhDa, Glauce A. Pinto PhDb, José Vassallo MD, PhDb	Prognostic significance of PD-L1 and PD-L2 in breast cancer	Human Pathology	47	1	78–84	Brazil	cross-section study	192	1994-2010	ADVANCE HRP Detection System (Dako, Carpinteria, CA)	rabbit anti–PD-L1 polyclonal antibody (Abcam, Cambridge, MA)	Allred score ≥ 4	tumor		57	132	HG 1 or 2 33	HG 1 or 2 33	136	62	127	94	83	89	88	25	150	N/A	N/A	N/A	N/A	N/A	N/A	32	75	HG 1or 2 16	HG 1or 2 16	87	20	87	44	62	48	58	16	90	N/A	N/A
PD-L1	H. R. Ali1,2*, S.-E. Glont1, F. M. Blows3, E. Provenzano4,5, S.-J. Dawson1,3,5,†, B. Liu1, L. Hiller6, J. Dunn6, C. J. Poole6, S. Bowden7, H. M. Earl3,5, P. D. P. Pharoah3,8 & C. Caldas1,3,5	PD-L1 protein expression in breast cancer is rare, enriched in basal-like tumours and associated with infiltrating lymphocytes	Annals of Oncology	26	7	1488-1493	England	cross-section study	5763	1996-2001 / 1991-1996	Leica Bond RX automated system (Leica Biosystems)	A rabbit monoclonal antibody raised against residues near the carboxy terminus of PD-L1 (Cell Signalling Technology, catalogue #13684)	N/A	tumor and immune		2739	2741	896	2270	2101	2823	2527	3086	1298	N/A	N/A	672	3805	N/A	N/A	2086	305	191	478
PD-L1	S. Muenst • A. R. Schaerli • F. Gao • S. Da¨ster • E. Trella • R. A. Droeser • M. G. Muraro • P. Zajac • R. Zanetti • W. E. Gillanders • W. P. Weber • S. D. Soysal	Expression of programmed death ligand 1 (PD-L1) is associated with poor prognosis in human breast cancer	Breast Cancer Research and Treatment	146	1	15-24	Switzerland	cross-section study	650	1985-2007	Ventana Medical Systems, Tuscon, AZ, USA	rabbit-anti-human PD-L1 polyclonal antibody (Abcam, Cambridge, UK)	H-score ≥100	tumor	median 64 (27-101)	181	469	143	259	248	355	294	457	191	N/A	N/A	129	519	118	525	83	382	56	127 (Basal-like)	25	127	27	47	78	65	86	92	60	N/A	N/A	40	112	16	136
PD-L1	In Hae Park,1,2 Sun-Young Kong,3,4 Jae Yoon Ro,5 Youngmee Kwon,1,2 Joo Hyun Kang,2 Hye Jin Mo,2 So-Youn Jung,1,2 Seeyoun Lee,1 Keun Seok Lee,1 Han-Sung Kang,1,2 Eunsook Lee,1,2 Jungnam Joo,6 Jungsil Ro1,2	Prognostic Implications of Tumor-Infiltrating Lymphocytes in Association With Programmed Death Ligand 1 Expression in Early-Stage Breast Cancer	Clinical Breast Cancer	16	1	51-58	Korea	cross-section study	333	2001-2005 / 2006-2008	Manual?	anti-PD-L1 polyclonal antibody (Abcam)	H-score (using the H-Score from 1+ to 3+) (N/A)	immune (lympho)	median 47 (28-78)	191	125	N/A	N/A	N/A	199	117	HR (hormone receptor) positive 176	HR (hormone receptor) negative 140	HR (hormone receptor) positive 176	HR (hormone receptor) negative 140	102	209	155	157	N/A	N/A	N/A	N/A	106	57	N/A	N/A	N/A	100	63	HR (hormone receptor) positive 119	HR (hormone receptor) negative 44	HR (hormone receptor) positive 119	HR (hormone receptor) negative 44	44	118	90	69
PD-1	Shenyou Sun · Xiaochun Fei · Yan Mao · Xiumin Wang · David H. Garfield · Ou Huang · Jinglong Wang · Fei Yuan · Long Sun · Qixiang Yu · Xiaolong Jin · Jianhua Wang · Kunwei Shen	PD‑1+ immune cell infiltration inversely correlates with survival of operable breast cancer patients	Cancer Immunology, Immunotherapy	63	4	395–406	China	cross-section study	218	2004-2008	standard ABC method using the Vectastain Elite ABC kit from Vector Laboratory (cat. PK-6102)	PD-1 (Abcam, ab52587, clone NAT)	Low / High	immune (lympho)	median 57.6 (31-85)	104	104	HG 1 or 2 156	HG 1 or 2 156	52	144	64	161	47	132	76	20	188	N/A	N/A	N/A	N/A	N/A	41	51	53	HG 1or 2 62	HG 1or 2 62	42	63	41	70	34	51	53	14	90	N/A	N/A
PD-1	S. Muenst • S. D. Soysal • F. Gao • E. C. Obermann • D. Oertli • W. E Gillanders	The presence of programmed death 1 (PD-1)-positive tumor-infiltrating lymphocytes is associated with poor prognosis in human breast cancer	Breast Cancer Research and Treatment	139	3	667-676	Switzerland	cross-section study	660	1985-2007	Standard DABtechnique (Dako EnVision+ System-labeled polymer antimouse followed by Liquid DAB+ Substrate Chromogen System)	mouse antihuman PD-1 monoclonal antibody (Cell Marque, Clone MRQ-22, Rocklin, CA, USA)	if, positive cell is present	immune (lympho)	median 64 (27-101)	476	184	147	261	252	360	299	N/A	N/A	N/A	N/A	N/A	N/A	N/A	N/A	85	389	56	128	14	90	7	34	63	30	74	56	48	N/A	N/A	27	77	9	95
PD-L1	Hazem Ghebeh1, Asma Tulbah2, Shamayel Mohammed2, Naser ElKum3, Suad M. Bin Amer4, Taher Al-Tweigeri5 and Said Dermime1*	Expression of B7-H1 in breast cancer patients is strongly associated with high proliferative Ki-67-expressing tumor cells	International Journal of Cancer	121	4	751-758	Saudi Arabia	cross-section study	69	2003-2006	Manual?	B7-H1 antibody (MIH1 clone, ebioscience, San Diego, CA)	N/A	tumor	median 44	N/A	N/A	2	34	33	N/A	N/A	47	22	34	35	N/A	N/A	N/A	N/A	N/A	N/A	N/A	N/A	N/A	N/A	0	6	14	N/A	N/A	10	10	6	14	N/A	N/A	N/A	N/A
		Title	Exclusion cause
PD-L1	Exclusion	The B7-H1 (PD-L1) T Lymphocyte–Inhibitory Molecule Is Expressed in Breast Cancer Patients with Infiltrating Ductal Carcinoma: Correlation with Important High-Risk Prognostic Factors	sample number 44 (19 cases: no neoadjuvant chemotherapy)
PD-L1	Exclusion	PD-L1 Expression Is Increased in a Subset of Basal Type Breast Cancer Cells	No Clinical data (cell line)
PD-L1	Exclusion	Programmed Cell Death 1 (PD-1) and Its Ligand (PD-L1) in Common Cancers and Their Correlation with Molecular Cancer Type	No Clinical data	same study
PD-L1	Exclusion	PD-L1 Expression in Triple-Negative Breast Cancer	No Clinical data
PD-L1	Exclusion	PD-L1 Expression Correlates with Tumor-Infiltrating Lymphocytes and Response to Neoadjuvant Chemotherapy in Breast Cancer	neoadjuvant chemotherapy
PD-L1	Exclusion	PD-L1 (B7-H1) expression and the immune tumor microenvironment in primary and metastatic breast carcinomas	sample number 45
PD-L1	Exclusion	Prognostic and predictive value of PDL1 expression in breast cancer	mRNA level
PD-1	Exclusion	Programmed Cell Death 1 (PD-1) and Its Ligand (PD-L1) in Common Cancers and Their Correlation with Molecular Cancer Type	No Clinical data	same study
[truncated: 11 more columns]
